# Supplementary material for: Oxidative Stress in Canine Histiocytic Sarcoma Cells Induced by an Infection with Canine Distemper Virus Led to a Dysregulation of HIF-1α Downstream Pathway Resulting in a Reduced Expression of VEGF-B In Vitro
Source: Viruses. 2020 Feb 11;12(2):200. doi: 10.3390/v12020200 (PMC7077254; doi:10.3390/v12020200)
Supplement: Supplementary file 1 [file viruses-12-00200-s001.zip › viruses-685782-for conversion-suppl_/viruses-685782-Supplementary_Files_MODIFIED/viruses-685782-Supplementary_Table_2.xlsx]

## Sheet: MICROARRAY DATASET
Canine gene symbol	Fold change	p-value	Gene name	Functional group	References
ADM	-1.66521	8.08845e-06	adrenomedullin	HIF-1a downstream	Krock et al. 2011
ALOX12	-1.13258	0.20859	arachidonate 12-lipoxygenase	ROS production	Galadari et al. 2017
ALOX12B	1.01023	0.194343	arachidonate 12-lipoxygenase, 12R type	ROS production	Galadari et al. 2017
ALOX15	1	1	arachidonate 15-lipoxygenase	ROS production	Galadari et al. 2017
ALOX15B	1	1	arachidonate 15-lipoxygenase, type B	ROS production	Galadari et al. 2017
ALOX5	1	1	arachidonate 5-lipoxygenase	ROS production	Galadari et al. 2017
ALOX5AP	2.50876	3.66848e-07	arachidonate 5-lipoxygenase-activating protein	ROS production	Galadari et al. 2017
ALOXE3	-1.06281	0.329933	arachidonate lipoxygenase 3	ROS production	Galadari et al. 2017
ANGPT1	1	1	angiopoietin 1	HIF-1a downstream	Ushio-Fukai & Nakamura 2008; Semenza 2014; Krock et al. 2011
ANGPT2	1.0256	0.342289	angiopoietin 2	HIF-1a downstream	Ushio-Fukai & Nakamura 2008; Semenza 2014; Krock et al. 2011
ARNT	1.01422	0.2761	aryl hydrocarbon receptor nuclear translocator	HIF-1a transcription&regulation	Klaunig et al. 2010; Semenza 2014; Zepeda 2013; Krock et al. 2011
ATG5	-1.17286	0.000111805	autophagy related 5	ER stress	Bhandary et al. 2013
BNIP3	1	1	BCL2/adenovirus E1B 19kDa interacting protein 3	ER stress	Galadari et al. 2017; Bhandary et al. 2013
BNIP3L	1.16966	0.00243367	BCL2/adenovirus E1B 19kDa interacting protein 3-like	ER stress	Galadari et al. 2017; Bhandary et al. 2013
CALR	-1.27662	0.0713605	calreticulin	ER stress	Brunner et al. 2012
CANX	-2.77991	1.89455e-05	calnexin	ER stress	Brunner et al. 2012
CAT	3.58439	8.3288e-10	Catalase	ROS scavenging	Mittal et al. 2014; Galadari et al. 2017
CCL2	1.86641	3.76061e-07	chemokine (C-C motif) ligand 2	HIF-1a downstream	Mittal et al. 2014; 4; Krock et al. 2011
CCL28	1	1	chemokine (C-C motif) ligand 28	HIF-1a downstream	Semenza 2014
CD274	-1.51523	0.0248083	CD274 molecule	HIF-1a downstream	Semenza 2014
COX1	-1.0426	0.082458	cytochrome c oxidase subunit I	ROS production; ER stress	Mittal et al. 2014; Galadari et al. 2017; Attig et al. 2019
COX17	2.55697	0.000564434	COX17 homolog, cytochrome c oxidase assembly protein	ROS production; ER stress	Mittal et al. 2014; Galadari et al. 2017; Attig et al. 2019
COX2	-1.01615	0.365861	cytochrome c oxidase subunit II	ROS production; ER stress	Mittal et al. 2014; Galadari et al. 2017; Attig et al. 2019
COX3	-1.05209	0.046003	cytochrome c oxidase subunit III	ROS production; ER stress	Mittal et al. 2014; Galadari et al. 2017; Attig et al. 2019
COX4l1	-1.03358	0.286384	cytochrome c oxidase subunit IV isoform 1	ROS production; ER stress	Mittal et al. 2014; Galadari et al. 2017; Attig et al. 2019
COX4l2	-1.42502	0.0809392	cytochrome c oxidase subunit IV isoform 2 (lung)	ROS production; ER stress	Mittal et al. 2014; Galadari et al. 2017; Attig et al. 2019
COX5A	-1.2951	5.83194e-05	cytochrome c oxidase subunit Va	ROS production; ER stress	Mittal et al. 2014; Galadari et al. 2017; Attig et al. 2019
COX5B	1.07437	0.0464133	cytochrome c oxidase polypeptide Vb	ROS production; ER stress	Mittal et al. 2014; Galadari et al. 2017; Attig et al. 2019
COX6A2	-1.02562	0.342289	cytochrome c oxidase subunit VIa polypeptide 2	ROS production; ER stress	Mittal et al. 2014; Galadari et al. 2017; Attig et al. 2019
COX7A1	-1.03161	0.341541	cytochrome c oxidase subunit VIIa polypeptide 1 (muscle)	ROS production; ER stress	Mittal et al. 2014; Galadari et al. 2017; Attig et al. 2019
COX7B2	-6.01481	2.39237e-07	cytochrome c oxidase subunit VIIb2	ROS production; ER stress	Mittal et al. 2014; Galadari et al. 2017; Attig et al. 2019
COX8A	-1.09911	0.00850594	cytochrome c oxidase subunit VIIIA (ubiquitous)	ROS production; ER stress	Mittal et al. 2014; Galadari et al. 2017; Attig et al. 2019
Cxcl12	-3.68323	0.00031232	chemokine (C-X-C motif) ligand 12	HIF-1a downstream	Semenza 2014
CXCR4	-13.4846	9.26099e-08	chemokine (C-X-C motif) receptor 4	HIF-1a downstream	Semenza 2014
CYBA	-1.44773	0.000205038	cytochrome b-245, alpha polypeptide	ROS production	Mittal et al. 2014
CYBB	1.38394	1.65579e-06	cytochrome b-245, beta polypeptide (chronic granulomatous disease)	ROS production	Mittal et al. 2014; Galadari et al. 2017
CYCS	-1.22208	1.22786e-06	cytochrome c, somatic	ROS production; ER stress	Mittal et al. 2014; Galadari et al. 2017; Bhandary et al. 2013
CYP19A1	1.00459	0.342386	cytochrome P450, family 17, subfamily A, polypeptide 1	ROS production; ER stress	Mittal et al. 2014; Galadari et al. 2017; Bhandary et al. 2013
CYP1A1	1	1	cytochrome P450, family 1, subfamily A, polypeptide 1	ROS production; ER stress	Mittal et al. 2014; Galadari et al. 2017; Bhandary et al. 2013
CYP1A2	1	1	cytochrome P450, family 1, subfamily A, polypeptide 2	ROS production; ER stress	Mittal et al. 2014; Galadari et al. 2017; Bhandary et al. 2013
CYP21A	1	1	cytochrome P450c21	ROS production; ER stress	Mittal et al. 2014; Galadari et al. 2017; Bhandary et al. 2013
CYP2A13	1	1	cytochrome P450 family 2 subfamily A polypeptide 13	ROS production; ER stress	Mittal et al. 2014; Galadari et al. 2017; Bhandary et al. 2013
CYP2A25	not available in the data set	not available in the data set	not available in the data set	ROS production; ER stress	Mittal et al. 2014; Galadari et al. 2017; Bhandary et al. 2013
CYP2B6	-1.02051	0.34229	cytochrome P450 2B11	ROS production; ER stress	Mittal et al. 2014; Galadari et al. 2017; Bhandary et al. 2013
CYP2C21	not available in the data set	not available in the data set	not available in the data set	ROS production; ER stress	Mittal et al. 2014; Galadari et al. 2017; Bhandary et al. 2013
CYP2C41	1	1	cytochrome P450 2C41	ROS production; ER stress	Mittal et al. 2014; Galadari et al. 2017; Bhandary et al. 2013
CYP2D15	-1.00014	0.431274	cytochrome P450 2D	ROS production; ER stress	Mittal et al. 2014; Galadari et al. 2017; Bhandary et al. 2013
CYP2E1	1.02562	0.342289	cytochrome P450, family 2, subfamily E, polypeptide 1	ROS production; ER stress	Mittal et al. 2014; Galadari et al. 2017; Bhandary et al. 2013
CYP3A12 /// CYP3A4	1	1	cytochrome P-450 3A12 /// cytochrome P450, family 3, subfamily A, polypeptide 4	ROS production; ER stress	Mittal et al. 2014; Galadari et al. 2017; Bhandary et al. 2013
CYP3A12 /// CYP3A26	1	1	cytochrome P-450 3A12 /// cytochrome P450 3A26	ROS production; ER stress	Mittal et al. 2014; Galadari et al. 2017; Bhandary et al. 2013
CYP4A11	-1.00097	0.344528	cytochrome P450, family 4, subfamily A, polypeptide 11	ROS production; ER stress	Mittal et al. 2014; Galadari et al. 2017; Bhandary et al. 2013
CYP4A37	1.01123	0.549467	Cytochrome P450 4A37	ROS production; ER stress	Mittal et al. 2014; Galadari et al. 2017; Bhandary et al. 2013
CYP4A38	1	1	cytochrome P450 4A38	ROS production; ER stress	Mittal et al. 2014; Galadari et al. 2017; Bhandary et al. 2013
CYTB	-1.29228	0.000471097	cytochrome b	ROS production; ER stress	Attig et al. 2019
DDIT3	-2.08715	0.000363066	DNA-damage-inducible transcript 3	ER stress	Brunner et al. 2012
DLL4	1	1	delta-like 4 (Drosophila)	HIF-1a downstream	Krock et al. 2011
DUOX1	1	1	dual oxidase 1	ROS production	Mittal et al. 2014; Galadari et al. 2017
DUOX2	1.00018	0.399711	dual oxidase 2	ROS production	Mittal et al. 2014; Galadari et al. 2017
EDN1	-47.7947	3.29e-09	endothelin 1	HIF-1a downstream	Krock et al. 2011
LOC100856705	1	1	ephrin-A3-like	HIF-1a downstream	Krock et al. 2011
EGFR	1.27652	0.0817434	epidermal growth factor receptor	HIF-1a downstream	Semenza 2014
EGLN1	-1.976	0.0010484	Egl nine homolog 1 (C. elegans)	HIF-1a transcription&regulation	Klaunig et al. 2010; Semenza 214, Zepeda 2013; Krock et al. 2011
EGLN2	1	1	egl nine homolog 2 (C. elegans)	HIF-1a transcription&regulation	Klaunig et al. 2010; Semenza 214, Zepeda 2013; Krock et al. 2011
EGLN3	-1.875	0.00437772	egl nine homolog 3 (C. elegans)	HIF-1a transcription&regulation	Klaunig et al. 2010; Semenza 214, Zepeda 2013; Krock et al. 2011
ENTPD1	1	1	ectonucleoside triphosphate diphosphohydrolase 1	HIF-1a downstream	Semenza 2014
Ep300	1	1	E1A binding protein p300	HIF-1a transcription&regulation	Semenza 2014
EPAS1	-1.28673	0.0450846	endothelial PAS domain protein 1	HIF-1a transcription&regulation	Semenza 2014; Zepeda 2013; Krock et al. 2011
EPO	1.01197	0.3423	erythropoietin	HIF-1a downstream	Semenza 2014
EPOR	-1.03327	0.342287	erythropoietin receptor	HIF-1a downstream	Semenza 2014
ERO1L	-3.9951	6.76601e-09	ERO1-like (S. cerevisiae)	ROS production; ER stress	Bhandary et al. 2013
ERO1LB	-1.36238	0.0288219	ERO1-like beta (S. cerevisiae)	ROS production; ER stress	Bhandary et al. 2013
FGF2	-1.84243	0.00274514	fibroblast growth factor 2 (basic)	HIF-1a downstream	Krock et al. 2011
FLT1	-1.32692	0.00126672	fms-related tyrosine kinase 1 (vascular endothelial growth factor/vascular permeability factor receptor)	HIF-1a downstream	Semenza 2014; Zepeda 2013
FLT4	-1.0746	0.330578	fms-related tyrosine kinase 4	HIF-1a downstream	Semenza 2014; Zepeda 2013
GCLC	1.10293	0.0593628	glutamate-cysteine ligase, catalytic subunit	ROS scavenging; ER stress	Bhandary et al. 2013
GCLM	-1.56466	2.9465e-07	glutamate-cysteine ligase , modifier subunit	ROS scavenging; ER stress	Bhandary et al. 2013
GPX1	1.06417	0.167842	glutathione peroxidase 1	ROS scavenging	Mittal et al. 2014; Galadari et al. 2017
GPX2	1.04181	0.446976	glutathione peroxidase 2 (gastrointestinal)	ROS scavenging	Mittal et al. 2014; Galadari et al. 2017
GPX3	1.01476	0.342295	glutathione peroxidase 3 (plasma)	ROS scavenging	Mittal et al. 2014; Galadari et al. 2017
Gpx4	not available in the data set	not available in the data set	not available in the data set	ROS scavenging	Mittal et al. 2014; Galadari et al. 2017
GPX5	1	1	glutathione peroxidase 5 (epididymal androgen-related protein)	ROS scavenging	Attig et al. 2019
GPX7	1	1	glutathione peroxidase 7	ROS scavenging	Attig et al. 2019
GSR	-1.37543	7.45076e-05	glutathione reductase	ROS scavenging	Mittal et al. 2014; Galadari et al. 2017
GSS	-1.64834	0.00107215	glutathione synthetase	ROS scavenging; ER stress	Bhandary et al. 2013
HIF1A	1.25589	0.178031	hypoxia inducible factor 1, alpha subunit (basic helix-loop-helix transcription factor)	HIF-1a transcription&regulation	Mittal et al. 2014; Klaunig et al. 2010; Semenza 2014; Zepeda 2013; Krock et al. 2011
HIF1AN	-1.03501	0.5791	hypoxia inducible factor 1, alpha subunit inhibitor	HIF-1a transcription&regulation	Semenza 2014
HMOX1	1.94026	0.000190377	heme oxygenase (decycling) 1	ROS scavenging	Mittal et al. 2014
HSP90AA1	-1.25956	1.04034e-05	heat shock protein 90kDa alpha (cytosolic), class A member 1	HIF-1a transcription&regulation	Zepeda 2013
IGF1R /// LOC100687483	1.12868	0.218343	insulin-like growth factor 1 receptor /// uncharacterized LOC100687483	HIF-1a downstream	Semenza 2014
IGF2	1	1	insulin-like growth factor 2 (somatomedin A)	HIF-1a downstream	Semenza 2014
HIF3A	-1.00008	0.527304	hypoxia inducible factor 3, alpha subunit	HIF-1a transcription&regulation	Zepeda 2013
ITPR1	1.84447	0.00106317	inositol 1,4,5-triphosphate receptor, type 1	ER stress	Bhandary et al. 2013
ITPR2	1.0619	0.728617	inositol 1,4,5-trisphosphate receptor, type 2	ER stress	Bhandary et al. 2013
ITPR3	-4.64592	2.19736e-05	inositol 1,4,5-triphosphate receptor, type 3	ER stress	Bhandary et al. 2013
KDR	1	0.984022	kinase insert domain receptor (a type III receptor tyrosine kinase)	HIF-1a downstream	Galadari et al. 2017; Ushio-Fukai & Nakamura 2008; Semenza 2014
KIT	1.01653	0.342293	v-kit Hardy-Zuckerman 4 feline sarcoma viral oncogene homolog	HIF-1a downstream	Semenza 2014
KITLG	4.17369	2.07703e-08	KIT ligand	HIF-1a downstream	Semenza 2014
LEP	-1.01316	0.231264	leptin	HIF-1a downstream	Ushio-Fukai & Nakamura 2008; Krock et al. 2011
LONP1	1.84972	0.000687261	lon peptidase 1, mitochondrial	ER stress	Bhandary et al. 2013
LOC100856534	1.08399	0.120111	lon protease homolog 2, peroxisomal-like	ER stress	Bhandary et al. 2013
MMP2	1.02843	0.342288	matrix metallopeptidase 2 (gelatinase A, 72kDa gelatinase, 72kDa type IV collagenase)	HIF-1a downstream	Ushio-Fukai & Nakamura 2008; Krock et al. 2011
MPO	1	1	myeloperoxidase	ROS production	Mittal et al. 2014
NCF1	1.00393	0.798366	neutrophil cytosolic factor 1	ROS production	Mittal et al. 2014; Ushio-Fukai & Nakamura 2008
NCF2	1.6395	0.00400788	neutrophil cytosolic factor 2	ROS production	Mittal et al. 2014
NCF4	67.3039	3.30902e-10	neutrophil cytosolic factor 4, 40kDa	ROS production	Mittal et al. 2014; Ushio-Fukai & Nakamura 2008
ND1	-1.1387	0.00803911	NADH dehydrogenase subunit 1	ROS production; ER stress	Mittal et al. 2014; Galadari et al. 2017
ND2	-1.1431	0.000931814	NADH dehydrogenase subunit 2	ROS production; ER stress	Mittal et al. 2014; Galadari et al. 2017
ND3	-1.17902	0.00075697	NADH dehydrogenase subunit 3	ROS production; ER stress	Mittal et al. 2014; Galadari et al. 2017
ND4	-1.10173	0.00821903	NADH dehydrogenase subunit 4	ROS production; ER stress	Mittal et al. 2014; Galadari et al. 2017
ND4L	-1.22769	0.000186627	NADH dehydrogenase subunit 4L	ROS production; ER stress	Mittal et al. 2014; Galadari et al. 2017
ND5	-1.26902	0.00553511	NADH dehydrogenase subunit 5	ROS production; ER stress	Mittal et al. 2014; Galadari et al. 2017
ND6	-1.13104	0.136223	NADH dehydrogenase subunit 6	ROS production; ER stress	Mittal et al. 2014; Galadari et al. 2017
NDUFA1	-1.0905	0.0733978	NADH dehydrogenase (ubiquinone) 1 alpha subcomplex, 1, 7.5kDa	ROS production; ER stress	Mittal et al. 2014; Galadari et al. 2017
NDUFA10	2.00871	2.01241e-08	NADH dehydrogenase (ubiquinone) 1 alpha subcomplex, 10, 42kDa	ROS production; ER stress	Mittal et al. 2014; Galadari et al. 2017
NDUFA11	1.30923	0.00693681	NADH dehydrogenase (ubiquinone) 1 alpha subcomplex, 11, 14.7kDa	ROS production; ER stress	Mittal et al. 2014; Galadari et al. 2017
NDUFA12	1.29296	1.9993e-05	NADH dehydrogenase (ubiquinone) 1 alpha subcomplex, 12	ROS production; ER stress	Mittal et al. 2014; Galadari et al. 2017
NDUFA13	1.14494	0.0051915	NADH dehydrogenase (ubiquinone) 1 alpha subcomplex, 13	ROS production; ER stress	Mittal et al. 2014; Galadari et al. 2017
NDUFA2	-1.30303	6.3694e-07	NADH dehydrogenase (ubiquinone) 1 alpha subcomplex, 2, 8kDa	ROS production; ER stress	Mittal et al. 2014; Galadari et al. 2017
LOC100855914 /// NDUFA3	-1.07664	0.22846	NADH dehydrogenase [ubiquinone] 1 alpha subcomplex subunit 3-like /// NADH dehydrogenase (ubiquinone) 1 alpha subcomplex, 3, 9kDa	ROS production; ER stress	Mittal et al. 2014; Galadari et al. 2017
LOC100856334	-1.0384	0.0715629	NADH dehydrogenase [ubiquinone] 1 alpha subcomplex subunit 4-like	ROS production; ER stress	Mittal et al. 2014; Galadari et al. 2017
NDUFA4L2	1	1	NADH dehydrogenase (ubiquinone) 1 alpha subcomplex, 4-like 2	ROS production; ER stress	Mittal et al. 2014; Galadari et al. 2017
NDUFA5	1.08609	0.00323231	NADH dehydrogenase (ubiquinone) 1 alpha subcomplex, 5, 13kDa	ROS production; ER stress	Mittal et al. 2014; Galadari et al. 2017
NDUFA6	-1.06234	0.0380564	NADH dehydrogenase (ubiquinone) 1 alpha subcomplex, 6, 14kDa	ROS production; ER stress	Mittal et al. 2014; Galadari et al. 2017
NDUFA7	1.25102	0.00808547	NADH dehydrogenase (ubiquinone) 1 alpha subcomplex, 7, 14.5kDa	ROS production; ER stress	Mittal et al. 2014; Galadari et al. 2017
NDUFA8	-1.15742	0.00713547	NADH dehydrogenase (ubiquinone) 1 alpha subcomplex, 8, 19kDa	ROS production; ER stress	Mittal et al. 2014; Galadari et al. 2017
NDUFA9	-1.14499	0.00651957	NADH dehydrogenase (ubiquinone) 1 alpha subcomplex, 9, 39kDa	ROS production; ER stress	Mittal et al. 2014; Galadari et al. 2017
NDUFAB1	-2.26093	0.000169639	NADH dehydrogenase (ubiquinone) 1, alpha/beta subcomplex, 1, 8kDa	ROS production; ER stress	Mittal et al. 2014; Galadari et al. 2017
NDUFAF1	1.27458	1.17539e-05	NADH dehydrogenase (ubiquinone) complex I, assembly factor 1	ROS production; ER stress	Mittal et al. 2014; Galadari et al. 2017
NDUFAF2	-2.29237	5.68557e-07	NADH dehydrogenase (ubiquinone) 1 alpha subcomplex, assembly factor 2	ROS production; ER stress	Mittal et al. 2014; Galadari et al. 2017
NDUFB10	1.22488	0.001203	NADH dehydrogenase (ubiquinone) 1 beta subcomplex, 10, 22kDa	ROS production; ER stress	Mittal et al. 2014; Galadari et al. 2017
NDUFB11	-1.0698	0.226004	NADH dehydrogenase (ubiquinone) 1 beta subcomplex, 11, 17.3kDa	ROS production; ER stress	Mittal et al. 2014; Galadari et al. 2017
LOC100855975	1.10443	0.000234034	NADH dehydrogenase [ubiquinone] 1 beta subcomplex subunit 3-like	ROS production; ER stress	Mittal et al. 2014; Galadari et al. 2017
NDUFB4	-1.09557	0.0316	NADH dehydrogenase (ubiquinone) 1 beta subcomplex, 4, 15kDa	ROS production; ER stress	Mittal et al. 2014; Galadari et al. 2017
NDUFB5	1.16748	0.031302	NADH dehydrogenase (ubiquinone) 1 beta subcomplex, 5, 16kDa	ROS production; ER stress	Mittal et al. 2014; Galadari et al. 2017
NDUFB6	-1.11612	0.0104531	NADH dehydrogenase (ubiquinone) 1 beta subcomplex, 6, 17kDa	ROS production; ER stress	Mittal et al. 2014; Galadari et al. 2017
NDUFB7	1.27256	0.0122984	NADH dehydrogenase (ubiquinone) 1 beta subcomplex, 7, 18kDa	ROS production; ER stress	Mittal et al. 2014; Galadari et al. 2017
NDUFB8	-1.21036	0.000232598	NADH dehydrogenase (ubiquinone) 1 beta subcomplex, 8, 19kDa	ROS production; ER stress	Mittal et al. 2014; Galadari et al. 2017
NDUFB9	-1.36953	2.98086e-05	NADH dehydrogenase (ubiquinone) 1 beta subcomplex, 9, 22kDa	ROS production; ER stress	Mittal et al. 2014; Galadari et al. 2017
NDUFC1	-1.44904	1.04562e-06	NADH dehydrogenase (ubiquinone) 1, subcomplex unknown, 1, 6kDa	ROS production; ER stress	Mittal et al. 2014; Galadari et al. 2017
NDUFC2	-1.63026	0.000504219	NADH dehydrogenase (ubiquinone) 1, subcomplex unknown, 2, 14.5kDa	ROS production; ER stress	Mittal et al. 2014; Galadari et al. 2017
NDUFS1	1.62191	0.000109023	NADH dehydrogenase (ubiquinone) Fe-S protein 1, 75kDa (NADH-coenzyme Q reductase)	ROS production; ER stress	Mittal et al. 2014; Galadari et al. 2017
NDUFS2	1.29612	0.000284309	NADH dehydrogenase (ubiquinone) Fe-S protein 2, 49kDa (NADH-coenzyme Q reductase)	ROS production; ER stress	Mittal et al. 2014; Galadari et al. 2017
NDUFS3	1.12407	0.0681708	NADH dehydrogenase (ubiquinone) Fe-S protein 3, 30kDa (NADH-coenzyme Q reductase)	ROS production; ER stress	Mittal et al. 2014; Galadari et al. 2017
NDUFS4	-1.07448	0.023481	NADH dehydrogenase (ubiquinone) Fe-S protein 4, 18kDa (NADH-coenzyme Q reductase)	ROS production; ER stress	Mittal et al. 2014; Galadari et al. 2017
NDUFS5	1.28318	0.000170935	NADH dehydrogenase (ubiquinone) Fe-S protein 5, 15kDa (NADH-coenzyme Q reductase)	ROS production; ER stress	Mittal et al. 2014; Galadari et al. 2017
NDUFS6	1.49394	6.04064e-07	NADH dehydrogenase (ubiquinone) Fe-S protein 6, 13kDa (NADH-coenzyme Q reductase)	ROS production; ER stress	Mittal et al. 2014; Galadari et al. 2017
NDUFS7	1.84564	3.57295e-06	NADH dehydrogenase (ubiquinone) Fe-S protein 7, 20kDa (NADH-coenzyme Q reductase)	ROS production; ER stress	Mittal et al. 2014; Galadari et al. 2017
NDUFS8	-1.26564	0.00498184	NADH dehydrogenase (ubiquinone) Fe-S protein 8, 23kDa (NADH-coenzyme Q reductase)	ROS production; ER stress	Mittal et al. 2014; Galadari et al. 2017
NDUFV1	-1.28972	0.000281132	NADH dehydrogenase (ubiquinone) flavoprotein 1, 51kDa	ROS production; ER stress	Mittal et al. 2014; Galadari et al. 2017
NDUFV2	1.24193	0.000152412	NADH dehydrogenase (ubiquinone) flavoprotein 2, 24kDa	ROS production; ER stress	Mittal et al. 2014; Galadari et al. 2017
NDUFV3	2.36178	2.06914e-07	NADH dehydrogenase (ubiquinone) flavoprotein 3	ROS production; ER stress	Mittal et al. 2014; Galadari et al. 2017
NOS1	-1.0007	0.346559	nitric oxide synthase 1 (neuronal)	ROS production; ER stress	Bhandary et al. 2013
NOS2	1	1	nitric oxide synthase 2, inducible	ROS production; ER stress	Bhandary et al. 2013
NOS3	1	1	nitric oxide synthase 3 (endothelial cell)	ROS production	Mittal et al. 2014
NOX1	1	1	NADPH oxidase 1	ROS production	Mittal et al. 2014; Galadari et al. 2017
NOX3	-1.01266	0.342299	NADPH oxidase 3	ROS production	Mittal et al. 2014; Galadari et al. 2017
NOX4	-1.00728	0.2428	NADPH oxidase 4	ROS production; ER stress	Mittal et al. 2014; Galadari et al. 2017; Bhandary et al. 2013
NOX5	1	1	NADPH oxidase, EF-hand calcium binding domain 5	ROS production	Mittal et al. 2014; Galadari et al. 2017
NOXA1	1.05156	0.342286	NADPH oxidase activator 1	ROS production	Mittal et al. 2014
NOXO1	-1.00511	0.343915	NADPH oxidase organizer 1	ROS production	Mittal et al. 2014
NQO1	3.86761	6.18246e-06	NAD(P)H dehydrogenase, quinone 1	ROS scavenging	Mittal et al. 2014
NT5E	-3.04104	4.22436e-08	5'-nucleotidase, ecto (CD73)	HIF-1a downstream	Semenza 2014
KAT2B	-1.00168	0.975146	K(lysine) acetyltransferase 2B	HIF-1a transcription&regulation	Krock et al. 2011
PDGFA	2.08936	0.000466762	platelet-derived growth factor alpha polypeptide	HIF-1a downstream	Semenza 2014
PDGFB	1.00948	0.501043	platelet-derived growth factor beta polypeptide	HIF-1a downstream	Semenza 2014
PDGFC	6.57754	7.37215e-06	platelet derived growth factor C	HIF-1a downstream	Semenza 2014
PDGFD	1	1	platelet derived growth factor D	HIF-1a downstream	Semenza 2014
PDGFRA	-1.01807	0.657586	platelet-derived growth factor receptor, alpha polypeptide	HIF-1a downstream	Semenza 2014
PDGFRB	1	1	platelet-derived growth factor receptor, beta polypeptide	HIF-1a downstream	Semenza 2014
PDGFRL	1.55388	0.00351949	platelet-derived growth factor receptor-like	HIF-1a downstream	Semenza 2014
PDIA3	-1.53323	0.000779712	protein disulfide isomerase family A, member 3	ROS production; ER stress	Bhandary et al. 2013
PDIA4	-1.67766	0.0102258	protein disulfide isomerase family A, member 4	ROS production; ER stress	Bhandary et al. 2013
PDIA5	-1.2942	0.0050788	protein disulfide isomerase family A, member 5	ROS production; ER stress	Bhandary et al. 2013
PDIA6	-1.8007	0.000173536	protein disulfide isomerase family A, member 6	ROS production; ER stress	Bhandary et al. 2013
LOC100855780	1	1	placenta growth factor-like	HIF-1a downstream	Semenza 2014; Zepeda 2013
PPID	2.2862	2.15492e-09	peptidylprolyl isomerase D (cyclophilin D)	ER stress	Mittal et al. 2014; Galadari et al. 2017
PRDX1	1.15839	3.27805e-05	peroxiredoxin 1	ROS scavenging	Mittal et al. 2014; Galadari et al. 2017
LOC100856470	5.3512	6.58249e-10	peroxiredoxin-2-like	ROS scavenging	Mittal et al. 2014; Galadari et al. 2017
PRDX3	1.01868	0.422262	peroxiredoxin 3	ROS scavenging	Mittal et al. 2014; Galadari et al. 2017
LOC100856588	-1.41322	1.35536e-06	peroxiredoxin-4-like	ROS scavenging; ER stress	Mittal et al. 2014; Galadari et al. 2017; Bhandary et al. 2013
PLCB3 /// PRDX5	-1.40542	0.00052815	phospholipase C, beta 3 (phosphatidylinositol-specific) /// peroxiredoxin 5	ROS scavenging	Mittal et al. 2014; Galadari et al. 2017
PRDX6	-1.8946	4.26286e-05	peroxiredoxin 6	ROS scavenging	Mittal et al. 2014; Galadari et al. 2017
PTGS2	-1.2352	0.129185	prostaglandin-endoperoxide synthase 2 (prostaglandin G/H synthase and cyclooxygenase)	HIF-1a downstream	Ushio-Fukai & Nakamura 2008; Krock et al. 2011
RAC2	-1.15631	0.0734837	ras-related C3 botulinum toxin substrate 2 (rho family, small GTP binding protein Rac2)	ROS production	Attig et al. 2019
GNB2L1	1.05206	0.0975836	guanine nucleotide binding protein (G protein), beta polypeptide 2-like 1	HIF-1a transcription&regulation	Zepeda 2013
RHOA	1.45275	6.85673e-06	ras homolog family member A	ROS production; ER stress	Mittal et al. 2014; Bhandary et al. 2013
RYR1	not available in the data set	not available in the data set	not available in the data set	ER stress	Bhandary et al. 2013
RYR2	-1.02723	0.342288	Ryanodine receptor 2 (cardiac)	ER stress	Bhandary et al. 2013
RYR3	-1.47821	0.0150923	ryanodine receptor 3	ER stress	Bhandary et al. 2013
SDHC	1.21068	0.00411898	succinate dehydrogenase complex, subunit C, integral membrane protein, 15kDa	ROS production; ER stress	Mittal et al. 2014; Galadari et al. 2017
SDHD	-1.85667	3.04936e-06	succinate dehydrogenase complex, subunit D, integral membrane protein	ROS production; ER stress	Mittal et al. 2014; Galadari et al. 2017
SEMA4D	1	1	sema domain, immunoglobulin domain (Ig), transmembrane domain (TM) and short cytoplasmic domain, (semaphorin) 4D	HIF-1a downstream	Krock et al. 2011
SERPINE1	-13.1162	9.15007e-05	serine (or cysteine) peptidase inhibitor, clade E, member 1	HIF-1a downstream	Ushio-Fukai & Nakamura 2008; Krock et al. 2011
SIRT1	1.21698	0.0240485	sirtuin 1	HIF-1a transcription&regulation	Krock et al. 2011
SLC25A31	1	1	solute carrier family 25 (mitochondrial carrier; adenine nucleotide translocator), member 31	ER stress	Mittal et al. 2014; Galadari et al. 2017
SLC25A4	1.38585	0.00192178	solute carrier family 25 (mitochondrial carrier; adenine nucleotide translocator), member 4	ER stress	Mittal et al. 2014; Galadari et al. 2017
SLC25A5	-1.02726	0.294961	solute carrier family 25 (mitochondrial carrier; adenine nucleotide translocator), member 5	ER stress	Mittal et al. 2014; Galadari et al. 2017
SLC25A6	-1.13482	0.0141206	solute carrier family 25 (mitochondrial carrier; adenine nucleotide translocator), member 6	ER stress	Mittal et al. 2014; Galadari et al. 2017
SOD1	-1.71169	4.64654e-06	superoxide dismutase 1, soluble	ROS scavenging	Mittal et al. 2014; Galadari et al. 2017
SOD2	-1.42226	0.0185823	superoxide dismutase 2, mitochondrial	ROS scavenging	Mittal et al. 2014; Galadari et al. 2017
SOD3	1	1	superoxide dismutase 3, extracellular	ROS scavenging	Mittal et al. 2014; Galadari et al. 2017
SUMO1	1.33616	1.33674e-05	SMT3 suppressor of mif two 3 homolog 1 (S. cerevisiae)	HIF-1a transcription&regulation	Ushio-Fukai & Nakamura 2008; Krock et al. 2011
TEK	5.63916	0.000226995	endothelial-specific receptor tyrosine kinase	HIF-1a downstream	Ushio-Fukai & Nakamura 2008; Semenza 2014; Krock et al. 2011
Tgfa	-1.02057	0.0955724	transforming growth factor, alpha	HIF-1a downstream	Semenza 2014
THBS1	-4.46072	1.67703e-08	thrombospondin 1	HIF-1a downstream	Krock et al. 2011
THBS2	-451.295	4.70924e-12	thrombospondin 2	HIF-1a downstream	Krock et al. 2011
TIE1	1.00046	0.351989	tyrosine kinase with immunoglobulin-like and EGF-like domains 1	HIF-1a downstream	Ushio-Fukai & Nakamura 2008; Semenza 2014; Krock et al. 2011
TRPC1	-1.06225	0.269189	transient receptor potential cation channel, subfamily C, member 1	ER stress	Mittal et al. 2014
TRPC3	-1.00396	0.34242	transient receptor potential cation channel, subfamily C, member 3	ER stress	Mittal et al. 2014
TRPC4	-1.01379	0.194328	transient receptor potential cation channel, subfamily C, member 4	ER stress	Mitttal 2014
TRPC6	1	1	transient receptor potential cation channel, subfamily C, member 6	ER stress	Mittal et al. 2014
TXN2	1.1654	0.0218357	thioredoxin 2	ROS scavenging	Mittal et al. 2014; Galadari et al. 2017
TXNIP	11.2275	0.000702349	thioredoxin interacting protein	ROS scavenging	Mittal et al. 2014
TXNL1	-1.06724	0.0201482	thioredoxin-like 1	ROS scavenging	Mittal et al. 2014; Galadari et al. 2017; Ushio-Fukai & Nakamura 2008
TXNL4B	-1.20494	0.162315	thioredoxin-like 4B	ROS scavenging	Mittal et al. 2014; Galadari et al. 2017; Ushio-Fukai & Nakamura 2008
TXNRD1	-1.30331	0.0813751	thioredoxin reductase 1	ROS scavenging	Mittal et al. 2014; Galadari et al. 2017
TXNRD2	1.18001	0.442557	thioredoxin reductase 2	ROS scavenging	Mittal et al. 2014; Galadari et al. 2017
TXNRD3	-2.46424	1.87735e-06	thioredoxin reductase 3	ROS scavenging	Mittal et al. 2014; Galadari et al. 2017
UQCC	-1.30326	0.000785267	ubiquinol-cytochrome c reductase complex chaperone	ROS production; ER stress	Mittal et al. 2014; Galadari et al. 2017
UQCR11	1.56333	0.00165847	ubiquinol-cytochrome c reductase (6.4kD) subunit	ROS production; ER stress	Mittal et al. 2014; Galadari et al. 2017
LOC477944	-1.1103	0.0148801	cytochrome b-c1 complex subunit 7-like	ROS production; ER stress	Mittal et al. 2014; Galadari et al. 2017
UQCRC1	1.67776	1.61601e-05	ubiquinol-cytochrome c reductase core protein 1	ROS production; ER stress	Mittal et al. 2014; Galadari et al. 2017
UQCRC2	1.58976	0.0210854	ubiquinol cytochrome c reductase core protein 2	ROS production; ER stress	Mittal et al. 2014; Galadari et al. 2017
UQCRFS1	-1.0341	0.315066	ubiquinol-cytochrome c reductase, Rieske iron-sulfur polypeptide 1	ROS production; ER stress	Mittal et al. 2014; Galadari et al. 2017
UQCRH	1.39176	1.15806e-05	ubiquinol-cytochrome c reductase hinge protein	ROS production; ER stress	Mittal et al. 2014; Galadari et al. 2017
UQCRQ	-1.18115	0.00298787	ubiquinol-cytochrome c reductase, complex III subunit VII, 9.5kDa	ROS production; ER stress	Mittal et al. 2014; Galadari et al. 2017
VDAC1	1.08422	0.000584959	voltage-dependent anion channel 1	ER stress	Mittal et al. 2014; Galadari et al. 2017
VDAC2	-1.14881	0.000241823	voltage-dependent anion channel 2	ER stress	Mittal et al. 2014; Galadari et al. 2017
VDAC3	1.04934	0.0287	voltage-dependent anion channel 3	ER stress	Mittal et al. 2014; Galadari et al. 2017
VEGFA	-1.66566	0.168918	vascular endothelial growth factor A	HIF-1a downstream	Mittal et al. 2014; Galadari et al. 2017; Ushio-Fukai & Nakamura 2008; Semenza 2014; Zepeda 2013
VEGFB	-593.197	2.90362e-11	vascular endothelial growth factor B	HIF-1a downstream	Mittal et al. 2014; Galadari et al. 2017; Ushio-Fukai & Nakamura 2008; Semenza 2014; Zepeda 2013
VEGFC	-1.09673	0.0880502	vascular endothelial growth factor C	HIF-1a downstream	Mittal et al. 2014; Galadari et al. 2017; Ushio-Fukai & Nakamura 2008; Semenza 2014; Zepeda 2013
VEGFD	not available in the data set	not available in the data set	not available in the data set	HIF-1a downstream	Mittal et al. 2014; Galadari et al. 2017; Ushio-Fukai & Nakamura 2008; Semenza 2014; Zepeda 2013
VHL	-1.77115	0.00543828	von Hippel-Lindau tumor suppressor, E3 ubiquitin protein ligase	HIF-1a transcription&regulation	Galadari et al. 2017; Klaunig et al. 2010; Semenza 214, Zepeda 2013; Krock et al. 2011
XDH	3.91251	0.00194434	xanthine dehydrogenase	ROS production; ER stress	Mittal et al. 2014; Galadari et al. 2017; Bhandary et al. 2013
